# Supplementary material for: Nanoemulsions of Phoenix dactylifera L. (Decaffeinated) and Coffea arabica L. Extracts as a Novel Approach for the Treatment of Carbon Tetrachloride-Mediated Liver Fibrosis
Source: Antioxidants (Basel). 2024 Mar 16;13(3):355. doi: 10.3390/antiox13030355 (PMC10968094; doi:10.3390/antiox13030355)
Supplement: Supplementary file 1 [file antioxidants-13-00355-s001.zip]

Archive with 1 entries (1 files):
- antioxidants-2882637-supplementary.pdf
